# Supplementary material for: Effects of Functionalized Iron Oxide Magnetic Nanoparticle Suspensions on Seed Morphology and Physiology in Yellow Maize and Chili Pepper
Source: Plants (Basel). 2025 Nov 25;14(23):3592. doi: 10.3390/plants14233592 (PMC12694257; doi:10.3390/plants14233592)
Supplement: Supplementary file 1 [file plants-14-03592-s001.zip]

Archive with 1 entries (1 files):
- plants-3927373-supplementary.pdf
